# Supplementary material for: The design and statistical power of treatment re-infection studies of the association between pre-erythrocytic immunity and infection with Plasmodium falciparum
Source: Malar J. 2013 Aug 8;12:278. doi: 10.1186/1475-2875-12-278 (PMC3751675; doi:10.1186/1475-2875-12-278)
Supplement: Additional file 2 — Code for estimating the statistical power of longitudinal or cross-sectional trials for measuring the effect of markers of pre-erythrocytic immunity. [file 1475-2875-12-278-S2.r]

########################################################################################################
######################################################################################################## 
## Power_estimator.R                                                                                  ##
##                                                                                                    ##
## This code estimates the statistical power of longitudinal or cross-sectional trials                ##     
## for measuring the effect of markers of pre-erythrocytic immunity.                                  ##
##                                                                                                    ##
## In particular, we estimate the power of a trial to detect the effect of a PE immune marker         ##
## that prevents (PE_effect) of infections. We assume the PE immune marker is log-normally            ##
## distributed in the population with coefficient of variation (PE_var).                              ##  
## We assume trial of size (NN) with follow-up (follow_up) and active detection                       ##
## of infection with frequency (samp_freq), in a transmission setting with force of infection (EIR).  ##
##                                                                                                    ## 
## Four tests are performed:                                                                          ##
## 1: Cross-sectional trial with PE immune marker analysed as a binary variable                       ##
## 2: Cross-sectional trial with PE immune marker analysed as a continuous variable                   ## 
## 3: Longitudinal trial with PE immune marker analysed as a binary variable                          ##
## 4: Longitudinal trial with PE immune marker analysed as a continuous variable                      ## 
##                                                                                                    ##  
## Please feel free to use and modify with proper citation.                                           ##
## For any questions or comments, please contact                                                      ##
##                                                                                                    ##
##                                                                                                    ##
## Dr Michael White                                                                                   ##   
## MRC Centre for Outbreak Analysis and Modelling                                                     ##
## Department of Infectious Disease Epidemiology                                                      ##
## Imperial College London                                                                            ## 
## m.white08@imperial.ac.uk                                                                           ##  
##                                                                                                    ## 
########################################################################################################
########################################################################################################

library(survival)


##############################################
## Number of repeat simulations
## Increases this improves accuracy as stochastic effects are averaged,
## however computation time is increased.
## I recommend N_rep = 10000

N_rep = 10000


######################
## Study parameters ##
######################

follow_up = 7*12    ## Duration of follow up for study
samp_freq = 7       ## Sampling frequency for active detection of infection


###########################
## Biological parameters ##
###########################

t_L = 10          ## Time between infectious mosquito bite and detection of blood-stage parasites
b0  = 0.55        ## Probability that a bite from an infectious mosquito causes infection in person without immunity

PE_effect = 0.5   ## Average reduction in probability of infection due to PE immune response
PE_var    = 0.75  ## Coefficient of variation in immune response within population


#############################################################
## Calculate mean level of PE immune marker in population  ##
## to give desired PE effect size                          ## 
## We assume that the 1 unit of PE immune marker           ##
## reduces the probability of infection by 50% (beta_PE=1) ##
##                                                         ##  
#############################################################

beta_PE = 1   ## Don't change this

#############################################################
## Create functions to
## (1) Calculate PE effect size (x_PE_effect) given 
##     mean PE immune marker (x_mean_PE)
## (2) Invert previous function to find mean PE immune marker (x_mean_PE) 
##     given PE effect size (x_PE_effect)

PE_effect_calc = function( x_mean_PE ){

	sig_PE    = x_mean_PE*PE_var	

	mulog_PE  = 0.5*log( (x_mean_PE^4)/(sig_PE^2+x_mean_PE^2) )
	siglog_PE = sqrt(log( (sig_PE/x_mean_PE)^2 + 1 ))


	ff = function(x){
		exp(-log(2)*x/beta_PE)*( 1/(x*siglog_PE*sqrt(2*pi)) )*exp(-0.5*( (log(x)-mulog_PE)/siglog_PE )^2 )
	}

	integrate(ff, lower=0, upper=Inf)$value
}


PE_effect_root_find = function( x_PE_effect ){
	
	ff_optim = function( mu ){
		(PE_effect_calc( mu ) - (1 - x_PE_effect) )^2
	}

	optimise(f=ff_optim, interval=c(0, 1000) )$minimum
}


mean_PE = PE_effect_root_find( PE_effect )


##########################################################
##########################################################
##                                                      ##
## Create a function for calculating the power of trial ##
## NN: trial size                                       ##      
## EIR: entomological inoculation rate                  ##
##                                                      #
##########################################################
##########################################################


POWER_EST <- function( NN, EIR){

	sig_PE = mean_PE*PE_var

	mulog_PE  = 0.5*log( (mean_PE^4)/(sig_PE^2+mean_PE^2) )
	siglog_PE = sqrt(log( (sig_PE/mean_PE)^2 + 1 ))

	p1 = rep(NA, N_rep)
	p2 = rep(NA, N_rep)
	p3 = rep(NA, N_rep)
	p4 = rep(NA, N_rep)

	for(i in 1:N_rep){
	
		##########################################
		## Simulate trial
		## 1. For each of the NN participants sample PE immune marker (PE_sample)
		## 2. Calculate corresponding infection probability (bb)
		## 3. Stochastically simulate time to infection (inf_time) and infection status (infect)
		## 4. Adjust inf_time according to when infection is detected

		PE_sample = rlnorm(NN, meanlog=mulog_PE, sdlog=siglog_PE)
		b_PE = exp( -log(2)*PE_sample/beta_PE )

		bb = b0*b_PE

		inf_time = rexp(NN, bb*EIR) + t_L

		infect = rep(0, NN)
		infect[ which(inf_time<follow_up) ] = 1

		
		inf_time = samp_freq*((inf_time %/% samp_freq) + 1)

		inf_time[ which(infect==0) ] = follow_up


		#####################################
		## Calculate median observed PE marker

		med_PE = median(PE_sample)

		PE_low = rep(0, NN)
		PE_low[ which(PE_sample <= med_PE) ] = 1

		PE_high = rep(0, NN)
		PE_high[ which(PE_sample > med_PE) ] = 1


		######################################
		## TEST 1: CROSS-SECTIONAL & BINARY


		p1[i] = summary(glm( infect ~ PE_low, family=binomial("logit") ))$coefficients[2,4]
			

		######################################
		## TEST 2: CROSS-SECTIONAL & CONTINUOUS

		p2[i] = summary(glm( infect ~ PE_sample, family=binomial("logit") ))$coefficients[2,4]


		######################################
		## TEST 3: LONGITUDINAL & BINARY

		if( all(infect==0) || all(infect==1) ){
			p3[i] = 1
		}else{
			p3[i] = summary( coxph( Surv(inf_time, infect) ~ PE_low) )$sctest[3]
		}

		######################################
		## TEST 4: LONGITUDINAL & CONTINUOUS

		if( all(infect==0) || all(infect==1) ){
			p4[i] = 1
		}else{
			p4[i] = summary( coxph( Surv(inf_time, infect) ~ PE_sample) )$sctest[3]
		}
	}


	#####################################
	## Estimate statistical power according to the number
	## of simulating studies detecting a significant result

	p1 = length(which(p1<=0.05))/N_rep
	p2 = length(which(p2<=0.05))/N_rep
	p3 = length(which(p3<=0.05))/N_rep
	p4 = length(which(p4<=0.05))/N_rep

	c( p1, p2, p3, p4 )
} 


######################
## Example of calling the above function


POWER_EST(NN=100, EIR=5/365)


################
## Note on warning messages
## Sometime the follwoing gets thrown from TEST 3. It's safe to ignore. 
## 
## Warning message:
## In fitter(X, Y, strats, offset, init, control, weights = weights,  :
##  Loglik converged before variable  1 ; beta may be infinite. 
